# Supplementary material for: Diabetes downregulates the antimicrobial peptide psoriasin and increases E. coli burden in the urinary bladder
Source: Nat Commun. 2022 Sep 20;13:4983. doi: 10.1038/s41467-022-32636-y (PMC9489794; doi:10.1038/s41467-022-32636-y)
Supplement: Supplementary file 4 — Source Data [file 41467_2022_32636_MOESM4_ESM.xlsx]

## Sheet: Fig. 1
Fig. 1a (Rel. expression)			Fig. 1b (pg/mg)			Fig. 1c (ng/ml)			Fig. 1d (pg/ml)
Control	DM		Control	DM		Prediabetes	Prediabetes+glucose		Control	Control+Insulin	T1D	T1D+Insulin
4.28709	0.017701		183734	773.488		16.6715	12.9625		267.47	0	41.88	0
66.7178	1.10957		35870.8	196151		13.0575	8.828		0	0	694.6	393.89
2.42839	0.517632		406424	7649.34		6.913	6.063		0	0	0	0
0.004518	2.28153		70201.5	5604.22		15.629	16.5315		21.65	0	0	0
0.062935	0.07966		1131987	10469.6		18.15	14.932		1454.79	1283.3	0	0
0.074842	0.125		172810	4429.27		8.7125	3.9465		4408.65	571.58	0	0
0.524858	0.768438		49617.2	2475.5		32.7975	26.9305		1437.66	2188.53	357.98	0
0.076415	0.965936		263394	38839.5		18.746	15.519		0	21.65	1007.64	624.42
13.0864	0.036398		6227.15	4109.72		13.427	8.2225		23878.8	15557.5	2069.32	2018.22
2.01391	1.95884			28913		32.796	24.311		886.36	816.81	1830.71	851.61
114.563	0.183011			13029.9		13.196	10.14		5151	886.36	1231.75	1523.26
22.6274	0.045753			11073.3		11.204	7.155		0	0	1042.2	764.52
0.139661	0.550953			21634.7		10.496	10.26		1677.1	1796.59	0	0
0.697372	0.423373			9762.34		7.396	5.205		0	0	0	0
0.055169	0.07911			5120.07		22.516	19.777		0	0	0	0
0.115824	0.353553			1474.73		35.604	25.468		0	0	0	0
0.466516	0.554785			39104.4		42.764	53.248		0	0	0	0
1.93187	0.009291			51202.5		1.392	0.849		483.07	339.97	3568.74	2256.63
5.9794	0.257028					10.496	14.476				483.07	483.07
7.56846	0.001772										1248.94	1745.4
	0.01323										1984.14	2784.32
	4.11245										1076.73	2988.69
	0.015093										2937.59	2375.79
	0.157127
	0.013792
	0.011203
	0.114229
	0.047696
	1.94531
	0.301452
	0.013415
	0.106579
	0.00176
	0.065607
	0.066986
	0.031034
Fig. 1e (Rel. expression)			Fig. 1f (Rel. expression)			Fig. 1g (Rel. expression)			Fig. 1h (Rel. expression)
C57BL/6j	db/db		C57BL/6j	db/db		C57BL/6j	db/db		C57BL/6j	db/db
0.86	0.99		1	1.03089		0.76	0.5		1	0.735409
0.77	1.27		1	0.753801		0.88	0.23		1	0.653869
1.25	1.39		1	0.395313		1.62	0.31		1	0.644999
0.55	0.52		1	0.768845		1.88	0.44		1	0.350408
1.21	0.5		1	0.585565		0.98	0.31		1	1.04157
1.67	0.07		1	0.984508		0.61	0.37		1	0.415997
1.04	0.42		1	0.903736		0.82	0.14
1.84	0.28
0.77	0.22
0.97	0.31
0.73	0.13
	0.29
	0.36
Fig. 1i (Rel. expression)
Time (mins)	6mM								30mM								6mM+E. coli								30mM+E. coli
0	1.06	0.94							0.3	0.27							1.19	0.84							0.36	0.57
5	1.21	1.52	0.18	0.02	1.02	0.84	1.65	1.89	0.13	0.11	0.21	0.13	0.29	0.12			1.97	1.42	1.42	1.16	1.56	1.85			0.66	0.54	1.13	0.45	0.24	0.47
15	1.03	1.04	0.5	0.56	0.39	0.57			0.26	0.31	0.22	0.38	0.28	0.45			2.03	1.18	1.04	1.15	1.21	1.24			0.55	0.53	0.42	0.36	0.56	0.35
30	0.84	0.55	0.79	0.6	0.13	0.18			0.27	0.33	0.37	0.38	0.05	0.04			1.09	1.07	0.99	1.72	0.16	0.25			0.37	0.61	1.01	3.68	0.13	0.06
60	0.78	0.45	0.93	0.5	0.08	0.06			0.15	0.18	0.11	0.22	0.07	0.04			0.84	0.65	1.11	0.74	0.1	0.23			0.26	0.26	0.44	0.41	0.16	0.13
120	0.89	0.47	0.3	0.4	0.09	0.03			0.15	0.08	0.09	0.12	0.03	0.04			1.39	0.82	0.75	0.77	0.28	0.05			0.24	0.25	0.25	0.27	0.22	0.12
Fig. 1j (Rel. expression)			Fig. 1k (pg/ml)
6mM	30mM		6mM	30mM
1	0.74		773.7	396.11
1	0.49		916.38	302.39
1	0.29		537.2	279
1	0.49		466.58	302.39
			964.08	607.98
			466.58	419.58
Statistical outliers defined by Grubb’s test are shown in red and italics and have been excluded from further evaluation

## Sheet: Fig. 2
Fig. 2a (Rel. expression)			Fig. 2b (Rel. expression)				Fig. 2c (Rel. expression)					Fig. 2d (Rel. expression)
Control	DM		Control	DM			IL-1β		IL-6			6mM	30mM
1.32	0.15		1.71	0.02			C57BL/6j	db/db	C57BL/6j	db/db		0.74	0.25
4.99	0.21		11.79	0.82			1	0.767456	1	0.605263		1.68	0.2
0.81	1.16		0.5	0.07			1	0.281234	1	0.702128		0.81	0.17
0.48	2.53		0.07	0.23			1	0.634146	1	0.803571		0.86	0.67
8.51	0.76		0.88	0.01			1	0.483193	1	0.62069		1.16	0.86
0.06	2.01		0.05	0.3			1	0.361702	1	0.947368		0.99	0.77
2.57	0.66		0.25	0.19								1.08	0.89
0.65	0.11		0.36	2.53								0.91	0.95
13.55	0.45		8.4	0.01								1.01	0.78
0.65	11.24		11.71	2.04
4.53	1.01		105.42	0.01
10.93	0.16		232.32	0.08
1.52	0.09		22.32	0.02
0.2	0.37		1.85	0.12
0.13	5.86		0.08	0.09
2.39	4		0.2	0.04
0.71	0.21		0.25	0.42
0.07	0.2		0.09	0.59
1.34	1.27		0.29	0.55
0.18	0		0.03	0
	0.04			0.12
	6.87			24.42
	0.64			4.14
	0.06			0.17
	0.02			0
	0.23			0.21
	0.05			0.25
	0.11			0.31
	0.68			0.99
	0.65			0.21
	0.09			0.36
	0.63			3.51
	0.01			0.02
	0.59			0.13
	0.18			0.27
	0.11			0.34
Fig. 2e (Rel. expression)			Fig. 2f (pg/ml)				Fig. 2g (Rel. expression)					Fig. 2h (Rel. expression)
6mM	30mM		6mM	30mM			6mM	30mM	30mM+IL-6			6mM	30mM
0.73	0.08		77.27	62.69			1	1.08235	0.862555			0.65	0.57
1.59	0.07		81.1	59.1			1	0.614941	1.21436			1.18	0.52
0.85	0.1		81.34	64.84			1	0.788005	0.949645			1.36	0.52
0.84	0.13		80.86	49.54			1	1.01981	0.952369			1.04	0.52
1.11	0.14		64.12	57.67								1.48	0.92
1.08	0.14		61.73	49.54								1.34	0.43
1.03	0.31											0.89	0.49
0.87	0.22											0.54	0.44
1.11	0.19
Fig. 2i (Rel. expression)			Fig. 2j (Rel. expression)				Fig. 2k (Rel. expression)					Fig. 2l (Rel. expression)
6mM	30mM		30mM	30mM+IL-6			30mM	30mM+IL-1b	30mM+Diacerein+IL-1b			30mM	30mM+IL-1b	30mM+Diacerein+IL-1b
1.22	2.57		0.95	1.43			1.04	1.09	2.35			0.86	2	1.14
0.82	3.18		1.06	1.52			0.97	1.82	1.32			1.16	1.92	0.95
0.91	5.82		0.88	1.32			0.82	2.13	0.71			0.95	7.41	3.86
1.09	1.89		1.07	2.87			1.22	1.54	0.65			1.06	7.73	0.67
0.9	1.3		1.05	1.22			1.19	2.17	2.79			1.07	1.85	1.93
1.12	1.82		1.12	1.66			0.84	2.89	0.53			0.94	2.73	1.55
1.02	1.08		0.9	1.4			1.61	2.6	2.2			1.13	3.43	1.55
0.97	0.9						0.62	2.01	1.2			0.88	1.87	1.8
							0.65	3.89	1.62			1.01	1.39	0.95
							1.56	3.97	1.62			0.99	1.49	0.99
Fig. 2m (Rel. expression)			Fig. 2n (Rel. expression)
30mM	30mM+IL-6		30mM	30mM+IL-6
1.24	1.32		1	1.10432
0.81	1.43		1	1.29828
0.84	1.8		1	1.23675
0.84	1.83		1	1.68449
1.42	1.78		1	1.00497
0.87	1.47
1.15	0.61
Statistical outliers defined by Grubb’s test are shown in red and italics and have been excluded from further evaluation

## Sheet: Fig. 3
Fig. 3a (Rel. expression)				Fig. 3b (ng/ml)			Fig. 3c (Rel. expression)				Fig. 3d (Rel. expression)
Control	DM			Prediabetes	Prediabetes+glucose		C57BL/6j	db/db			C57BL/6j	db/db
2.143547	0.4537596			2.45	1.68		0.85	0.61			1	0.370519
172.4459	2.42839			1.87	1.36		1.2	0.6			1	0.383312
1.958841	0.120742			2.06	1.62		1.29	0.48			1	0.598975
0.06606363	0.3486859			2.1	1.89		0.74	0.66			1	0.620258
0.4352753	0.2284579			2.13	1.86		0.68	0.36			1	0.76956
0.1476241	0.3344819			1.17	0.98		1.16	0.43
1.624505	0.09875517			1.47	1.04		1.3	0.59
0.03443453	0.3560126			1.33	1.12		1.28	0.38
2.948539	0.3462774			1.42	1.31		0.58	0.41
0.144586	9.000468			2.67	2.84		1.04	0.34
145.0091	1.484524			1.77	1.63		1.28	0.25
20.39297	0.04038602			1.96	1.66			0.37
2.620787	0.04450157			2.1	1.52			0.53
0.1015316	0.005299236			1.71	1.62
0.1455917	0.01832555			2.84	1.87
0.1637992	0.05006687			1.71	0.97
0.5433674	0.1386962			1.38	1.47
1.526259	0.1190797			1.21	1.09
0.882703	0.2465582			1.29	1.49
0.9659363	0.04512279			1.54	1.03
	0.1150235
	5.696201
	0.4863275
	0.1367867
	0.01295812
	0.006434305
	0.1416105
	0.125
	0.5321851
	0.566442
	0.1780063
	0.2812646
	0.0438889
	0.1947911
	0.06037102
	0.03060688
Fig. 3e (Rel. expression)				Fig. 3f (Rel. expression)			Fig. 3g (Rel. expression)				Fig. 3h (Rel. expression)
C57BL/6j	db/db			C57BL/6j	db/db		6mM	30mM			6mM	30mM
1.66	0.68			1	0.4347883		0.76	0.51			1	0.6080232
1.01	0.71			1	0.3878209		0.96	0.52			1	0.4515196
0.78	0.76			1	0.4495576		1.05	0.4			1	0.4986822
0.71	0.49			1	1.166538		1	0.53			1	0.5079808
0.76	0.77			1	0.8708326		1.2	1.11			1	0.8814922
0.87	0.5			1	0.3689166		1	0.51			1	1.050574
1.64	0.7						0.28	0.74			1	0.8322642
							1	0.83			1	0.8237405
							1.21	1.3			1	0.8412933
							1	4.17			1	0.8248098
							1.11	1.01			1	0.7644964
							1	0.61			1	1.175443
							1.12	1
							0.69	0.19
Fig. 3i (Rel. expression)				Fig. 3j (Rel. expression)					Fig. 3k (Rel. expression)
Psoriasin				30mM	30mM+Psoriasin				30mM	30mM+TPEN
Control	Δ S100A7			1.06	2.77				0.79	1.85
1	0.548151			0.95	1.45				1.27	2.55
1	0.234615			0.7	1.82				0.87	2.89
1	0.297554			1.43	1.99				1.16	2.77
1	0.285728			0.98	2.23				0.82	2.73
1	0.158985			1.03	1.67				1.21	2.43
1	0.205154
1	0.130654
1	0.217449
Occludin
Control	Δ S100A7
1	0.608517
1	0.299094
1	0.422679
1	0.320776
1	0.217946
1	0.243645
1	0.159101
1	0.176126
Statistical outliers defined by Grubb’s test are shown in red and italics and have been excluded from further evaluation

## Sheet: Fig. 4
Fig. 4a (Rel. expression)					Fig. 4b (Rel. expression)
C57BL/6j	db/db	C57BL/6j + E.coli	db/db + E.coli		6mM	30mM	6mM+ E.coli	30mM+ E. coli
1	0.997751	0.883733	1.56581		1	0.97974	1.26299	1.43653
1	0.991665	1.18455	2.94798		1	1.00283	1.09422	1.51783
1	1.24141	1.18223	1.99781		1	1.01676	0.78769	0.996752
1	1.21683	1.96891	2.08566		1	1.50253	1.08729	1.40417
1	1.04051	1.19093	1.82025		1	1.19	0.99	1.32
1	1.40178	1.64533	2.57135
	0.816333	1.13774
Fig. 4c (Rel. expression)			Fig. 4d (Rel. expression)			Fig. 4e (Rel. expression)
C57BL/6j	db/db		6mM	30mM		30mM	30mM+Psoriasin
1	1.24614		1	1.4		1.09	0.97
1	1.44392		1	1.12		0.91	0.82
1	1.08268		1	1.07		1.09	0.69
1	1.07779		1	1.38		0.91	0.8
1	1.78151					1.06	0.78
1	2.44236					0.93	0.76
1	0.36742
Statistical outliers defined by Grubb’s test are shown in red and italics and have been excluded from further evaluation

## Sheet: Fig. 5
Fig. 5a (Rel. expression)				Fig. 5b (Rel. expression)				Fig. 5d (% of total cells)
Control	DM			6mM	30mM			Long stress fibers
2.23	0.41			1	1.16711			6mM (n=190)	63.6364	71.4286	55	42.1053	42.1053	55	64	38.8889	46.6667	55.5556
17.39	0.9			1	0.901736			30mM (n=164)	33.3333	35	21.0526	25	28.5714	40	25	28.5714	36.8421	23.5294
2.16	0.65			1	0.559162			6mM+E2 (n=189)	24	23.8095	19.0476	30.4348	18.75	31.25	26.3158	23.0769	31.5789	12.5
0.11	0.61			1	0.304588			30mM+E2 (n=194)	10	16.6667	18.75	21.0526	15	31.8182	4.54545	22.2222	10	15.7895
1.18	0.29			1	0.369817			Short bundles
0.08	1.26			1	0.859751			6mM (n=190)	31.8182	7.14286	40	42.1053	52.6316	20	28	61.1111	40	33.3333
0.28	0.27			1	0.677679			30mM (n=164)	20	30	21.0526	30	14.2857	40	43.75	28.5714	31.5789	23.5294
1.09	0.14			1	0.772779			6mM+E2 (n=189)	48	47.6191	52.3809	43.4783	43.75	25	42.1053	23.0769	36.8421	43.75
14.52	0.3			1	0.783213			30mM+E2 (n=194)	20	22.2222	31.25	26.3158	30	18.1818	27.2727	22.2222	30	31.5789
1.38	4.14							Cortical actin
22.01	0.73							6mM (n=190)	4.54545	21.4286	5	15.7895	5.26316	25	8	0	13.3333	11.1111
11.79	0.33							30mM (n=164)	46.6667	35	52.6316	45	57.1429	20	31.25	42.8571	31.5789	52.9412
1	0.27							6mM+E2 (n=189)	28	28.5714	28.5714	26.087	37.5	43.75	31.5789	53.8462	31.5789	43.75
0.41	0.14							30mM+E2 (n=194)	70	61.1111	50	52.6316	55	50	68.1818	55.5556	60	52.6316
0.07	0.08
0.41	0.13
0.35	0.16
0.43	0.13
0.82	0.4
0.46	0
	0.02
	1.07
	0.67
	0.12
	0.01
	0.1
	0.15
	0.14
	0.77
	0.76
	0.08
	0.68
	0.01
	0.18
	0.23
	0.18
Fig. 5e (% of total cells)						Fig. 5f (% of total cells)					Fig. 5g (% of total cells)
6mM	30mM	6mM+E2	30mM+E2			30mM	30mM+RHOA/T19N	30mM+RHOB/T19N			30mM	30mM+IL-6
45.556	43.097	53.2443	49.4608			38.9235	56.3046	65.8676			34.9159	32.4417
38.401	56.786	59.0331	45.3254			47.104	50.4273	54.0403			37.1006	29.0079
49.614	56.606	58.8654	55.9094			43.3148	31.0595	55.4549			27.996	28.6543
48.339	56.462	39.1794	47.0993			59.5508	49.7339	65.3616			34.8906	28.6775
42.186	60.027	55.0168	51.5754			55.8057	50.4393	56.3182			34.5408	38.3532
58.077	63.806	57.0682	43.8177			34.7432	52.8226	65.6442			29.6266	28.0491
53.104	62.356	60.0442	56.7011			42.3192	56.0024	53.1247			28.8795	22.7285
49.293	62.002	38.711	59.4252			37.4383	58.0033	66.0645			35.9418	34.5922
44.331	59.582	44.4939	47.1349			45.1784	49.7605	42.0456			33.6867	27.1231
51.104	56.086	46.1825	42.4508			40.7015	51.6494	47.2037			31.6514	35.9833
44.078	52.132	47.0858	49.0979			59.2535	45.6343	45.0968			38.0956	30.5185
48.914	60.42	45.5901	45.5433			56.9827	46.9235	52.9847			36.9631	32.0326
36.872	56.044	51.398	60.7393			52.6172	77.0177	55.8903			41.501	35.5977
49.184	59.94	44.6724	57.7615			41.2947	68.3413	39.4711			33.7982	29.2689
50.623	53.996	46.771	56.3661			49.0853	70.3223	54.0907			39.3583	27.124
45.734	56.001	52.1082	52.2487			46.3841	41.3161	68.6175			30.8805	33.8981
50.833	58.006	42.1713	49.719			51.6317	30.2213	54.8972			30.3758	32.873
37.403	60.475	47.7907	49.4674			40.4095	42.9405	57.1895			32.0621	31.1893
46.68	63.162	51.8988	53.0543			59.0256	42.134	53.558			35.3895	33.5499
52.56	64.452	59.8	53.2758			53.1259	44.309	44.5205			28.1626	32.8592
53.8	55.722	58.1436	55.6719			67.0879	52.2779	46.3967			36.1366	24.7575
48.35	55.248	56.967	56.148			41.2947	60.9195	70.0394			36.5854	29.6129
46.774	52.813	62.5218	47.884			49.0853	57.2459	57.1781			33.1389	28.6631
40.303	51.522	52.2537	48.1091			46.3841	53.6453	48.0384			36.8091	23.526
46.816	52.881	55.4055	53.2047			51.6317	49.6336	52.4835			37.8852	27.6983
46.312	68.574	35.28	52.6756			40.4095	52.2377	56.1607			29.8326	34.4371
40.007	67.638	55.187	49.2779			59.0256	46.7085	62.663			37.8857	31.8286
48.569	61.883	44.0012	56.1529			53.1259	47.4293	65.6592			32.8135	32.9778
54.215	61.791	51.9039	63.2769			67.0879	48.4073	57.222			35.8078	35.6731
47.489	55.887	44.237	58.1158			57.5693	49.0224	54.6042			33.26	35.1212
42.888	61.955	51.302	56.0614			47.133	57.7408				36.0415	29.8673
56.089	58.132	54.7769	48.1181			44.5847	56.6147				34.1559	28.4518
60.783	66.056	58.5282	49.641			51.6592	52.1088				30.7156	26.0109
52.25	58.081	52.8295	61.6323			42.9467	47.0266				40.5817	24.9142
53.732	61.218	53.7346	55.7676			47.2907	51.1659				41.1315	30.5036
46.262	56.188	59.495	49.6468			60.8617	60.6861				37.493	30.9451
51.615	60.032	56.2772	43.9685			47.6761	44.9368				34.1208	27.7773
58.396	62.108	56.6685	48.8739			52.3119	32.2149				28.0496	30.741
62.962	57.512	64.1349	44.5867			46.6503	37.2324				31.4697	32.7628
46.595	56.654	56.6268	48.0529			54.8458	48.2804				37.1773	32.1661
	57.089	43.5915	52.3777			50.4558	54.3697				33.0718	29.4582
	57.352	65.2701	60.9846			49.2562					35.9609	35.6725
		51.4762	54.8374			68.2809					36.179	36.516
			60.5173			64.8854					33.2494	32.8248
			49.0799			32.7289					36.1079	38.3534
			58.8182			57.6848					41.4401	34.0842
			51.9672			35.0733					40.808	29.4944
			59.7829			47.3715					33.8398	35.3955
			55.9333			42.4812					40.3292	39.5438
			58.6464			48.522					43.1074	25.8188
			58.7785			49.7468					33.6634	31.1655
						45.9457					33.5556	34.2323
						49.2197					30.0943	20.9097
						54.1707					28.0307	24.0892
						26.6847					37.3453	33.6011
						37.2927					35.6635	28.8215
						39.0545					31.4287	27.7874
						38.4892					36.3514	28.1889
						59.7172					36.351	33.2855
						35.9525					28.9843	22.6005
						43.6092					34.8893	33.246
											38.8801	38.5517
											38.1248	26.8385
											45.2401	21.5626
											35.593	19.0837
											36.5605	22.3264
											36.7797	26.8155
											32.6663	27.6513
											34.7298	26.8722
											35.547	30.3219
											29.0134	29.6558
											32.9793	32.0613
											33.7194	29.6199
											30.9507	36.9508
											33.7728	31.3569
											35.1679	33.9121
											32.4858	22.2133
											36.196	27.3579
											38.0507	25.5015
											42.415	27.1136
											36.8322	36.6185
											40.5089	27.35
											46.1721	33.1694
											36.1868	32.2899
											43.0176	33.0295
											37.7891	31.3243
											35.1812	28.5004
											30.5835	35.8103
											34.8354	27.9565
											30.173	32.3991
											36.4331	26.4219
											42.3505	33.3374
											43.3853	26.1623
											36.2069	27.5556
											48.851	33.2236
											38.7556	23.6062
											38.8123	31.0624
											35.121	30.882
											32.3297	28.5431
											38.1538	30.9648
											34.3043	27.9773
											33.1519	28.1722
												22.3652
												32.4715
												29.1039
												34.1404
												30.028
												29.8555
												31.5958
												28.1141

## Sheet: Fig. 6
Fig. 6a (CFU/ml)			Fig. 6b (CFU/ml)			Fig. 6d (CFU/ml)			Fig. 6e (CFU/ml)				Fig. 6f (CFU count)					Fig. 6g (Fold change)
C57BL/6j	db/db		C57BL/6j	db/db		C57BL/6j	db/db		C57BL/6j	db/db			Control	Control+Psoriasin	T2D	T2D+Psoriasin		6mM (aIgG)	6mM (aS100A7)	30mM (aIgG)	30mM (aS100A7)
2300	7280000		93600	114400000		1	141600000		400	25440000			56	50	56	22		100	494.91	333.89	518.64
34800			81600	75600000		1	125600000		1	2016000			96	30	46	14		100	121.01	128.26	175.72
692000	8400000		55000	48800000		1	6960000		520	5880000			150	24	102	42		100	127	117	124
15400			52400	95200000		85000	5300000		120	11280000			30	16	79	21		100	104	127	101
700	19760000		58800	81400000		1	15000000		1	13440000			56	42	93	86
200	31600000		21600	116800000			18100000		1128000	1560000			53	63	28	54
400	13640000		26000	110800000									174	26	38	69
33800	15320000		632000	166000000									80	47	44	43
													70	50	56	33
													28	22	46	62
													25	32	54	72
													11	16	96	28
													34	20	24	28
													21	13	98	53
													44	56	46	25
													31	9	22	18
													33	24	50	38
													25	21	20	18
															18	21
															22	16
Fig. 6h (Fold change)
				5mM					30mM
Adhesion	1	1	1	1	1	1	1.12	1.46	1.69	1.14	1.67	1.93
Survival	1	1	1	1	1	1	1.28	0.66	1.39	2.05	1.88	2.07
Fig. 6i (Rel. expression)			Fig. 6j (Rel. expression)			Fig. 6k (Rel. expression)			Fig. 6l (Rel. expression)				Fig. 6m (Rel. expression)
30mM	30mM+E2		30mM	30mM+E2		30mM	30mM+E2		30mM	30mM+E2			30mM	30mM+E2
0.76	2.04		1.34	1.54		0.95	1.56		1	1.31034			1	0.25
1.4	1.13		0.39	2.79		1.08	0.82		1	1.37038			1	0.8
0.94	1.22		1.91	1.85		0.97	1.09		1	1.57641			1	0.4
1.27	1.15		1.21	0.6		0.95	1.96		1	1.42362			1	1.33
0.88			0.48	1.93		0.94	2.22		1	1.28607			1	0.49
0.89	0.81		1.71	1.09		1.12	1.4		1	1.2046			1	0.57
1.19	1.06			1.47		0.89	2.16		1	1.40018			1	5.15
0.77	0.78		1.19	1.29		1.03	1.42		1	1.19003			1	0.21
1.09	1.3		0.84	1.8		1.09	2.01		1	1.12006			1	0.26
			0.23	9.78					1	1.09334
			4.47	2.19
Statistical outliers defined by Grubb’s test are shown in red and italics and have been excluded from further evaluation

## Sheet: Fig. S1
Fig. S1a (Rel. expression)
	6mM									30mM
CAMP	1.07	0.93	0.58	0.89	1.13	0.71	1.02	0.98	1.16	0.51	0.49	0.88	0.97	0.54	0.77	1.43	0.55	1.26
DEFB1	1.07	0.86	1.09	1.17	0.7	1.21	1.21	0.9	0.91	0.64	0.7	0.73	0.76	0.88	0.63	1.49	1.82	0.99
DEFB4A	1	0.84	1	1.01	1	0.88	1	0.45		0.21	0.26	1.93		0.35	0.47	0.24	0.31
DEFB103A	2.2	0.67	0.67	0.78	1.07	1.19	0.69	1.23	1.16	0.95	1.83	1.49	0.47	1.41	0.58	1.88	3.1	0.93
S100A7	0.97	1.03	1.28	0.84	1.19	0.69	1.06	0.94	0.68	0.8	0.49	0.66	0.26	0.37	0.27	0.21	0.41	0.16
RNASE7	1.16	0.96	0.89	1.05	0.88	1.08	0.92	1.06	1.01	1.02	0.6	0.73	0.77	1.01	0.49	0.57	0.6	0.85
Fig. S1b (pg/ml)				Fig. S1c (Rel. expression)				Fig. S1d (Rel. expression)				Fig. S1e (Rel. expression)				Fig. S1f (Rel. expression)						Fig. S1g (Rel. expression)
Control	DM			C57BL/6j	db/db			C57BL/6j	db/db			6mM	11mM			5mM	5mM+E.coli	30mM	30mM+E.coli			6mM	11mM
747.06	149.96			1	0.05			1	0.559274			1.06	0.48			0.89	1.22	0.47	0.82			1	0.71
1180.14	2862.7			2.85	0.77			1	0.681135			0.94	0.33			1.13	0.93	0.57	0.81			1	0.86
784.47	248.7			1.78	0.46			1	0.59436			1	0.31			0.78	1.14	0.59	0.73			1	0.94
271.33	248.7			1.27	0.19			1	0.500141			0.99	0.31			1.28	1.05	0.62	0.64			1	0.84
1598.81	993.93			2.25	0.49							0.82	0.49			1.27	2.31	0.75	1.41
532.4	1500.04			1.96	0.37							1.21	0.32			0.78	2.22	0.57	0.8
149.96	248.7			0.93	0.29							1.16	0.52
656.95	1087.48			0.89								0.86	0.84
399.36	3065.55											0.75	0.62
784.47	1784.56											1.34	0.36
1277.75	160.64											0.8	1.1
836.23	30.29											1.24	0.46
1127.9	669.57											1.21	0.62
927.8	30.29											0.82	0.39
435.19	282.73											1.13	0.84
836.23	160.64											0.89	0.46
1712.77	97.87											1.26	0.54
328.82	387.49											0.79	0.56
483.51	581.84											0.74	0.35
363.89	712.1											1.35	0.19
644.36	41.88											0.59	0.91
2061.2	1346.68											1.71	0.99
1007.22	758.74											1.12	0.45
	810.3											0.89	1.01
	215.19
	1236.64
	182.25		Fig. S1h (% LDH level)
	271.33			6mM									30mM
	171.41		Supernatant	100	100	100	100	100	100	100	100	100	74.19	100	88.46	125	115	126.82	70.5882	162.5	80
	1222.97		Lysate	6222.58	9465.21	8957.69	6085	5902.5	6700	15623.5	17437.5	26660	7061.29	12126.1	10488.5	7270	7090	6917.07	16017.6	17900	29620
	520.13
	520.13
	2164.61
	669.57		Fig. S1i (% cell survival)
	411.26		Time (h)	6mM						30mM
	340.47		24	100	100	100	100	100	100	102.773	96.8512	101.899	152.73	118.537	94.7293
	139.35		48	122.581	120.684	128.249	214.334	257.886	220.655	124.675	124.81	124.095	178.498	198.862	179.487
	375.67		72	122.128	111.889	116.617	234.812	213.496	168.091	111.092	105.592	111.157	223.208	182.439	148.718
	294.18
	1154.96
	823.25
Statistical outliers defined by Grubb’s test are shown in red and italics and have been excluded from further evaluation

## Sheet: Fig. S2
Fig. S2a (Rel. expression)			Fig. S2b (Rel. expression)			Fig. S2d (Rel. expression)					Fig. S2e (Rel. expression)
C57BL/6j	db/db		C57BL/6j	db/db		C57BL/6j	db/db	C57BL/6j + E. coli	db/db + E. coli		6mM	30mM	6mM+E.coli	30mM+E.coli
1	1.08		1	0.667094		1.38	0.61	0.83	1.13		0.13	3.51	0.49	10.41
1.61	0.63		1	0.483124		1.96	0.72	0.69	1.59		7.67	0.02	0.04	4.26
1.2	0.81		1	0.560768		1.19	0.57	0.94	1.37		15.03	7.84	6.15	0.59
0.6	0.89		1	0.887424		0.72	1.04	0.95	1.04		0.07	4.44	2.83	8
1.06	0.63		1	0.312362		0.94	1.33	0.91	1.39		6.15	2.57	3.01	4.59
1	0.79					0.76	0.71	1.17	1.75		0.16	7.11	0.05	13
1.66	0.67					0.6	1.1	1.84	2.69
1.45
Fig. S2f (Rel. expression)
30mM	30mM+Psoriasin
11.39	45.25
0.09	0.08
0.33	121.94
3.01	49.18
1	1606.83
	2120.22
Statistical outliers defined by Grubb’s test are shown in red and italics and have been excluded from further evaluation

## Sheet: Fig. S3
Fig. S3a (Rel. expression)			Fig. S3b (Rel. expression)				Fig. S3d (% of total cells)
6mM	30mM		30mM	30mM+Psoriasin										Long stress fibers
0.92	0.36		1.06	1.08			6mM (n=284)	37.5	21.7391	11.7647	23.8095	15.7895	5.88235	10	5.55556	12.5	12.5	15.7041	13.5245	12.703	12.7968	11.6956
1.28	0.86		0.93	0.88			30mM (n=248)	10.5263	13.3333	4.16667	13.3333	6.25	0	7.69231	17.6471	4.7619	14.2857	5.26316	6.25	15.7895	25	0
0.85	0.66		0.99	1.41
0.94	0.87		1.01	0.91										Short bundles
1.12	0.64		1.06	1.64			6mM (n=284)	37.5	60.8696	64.7059	61.9048	63.1579	70.5882	60	72.2222	66.6667	56.25	61.3865	63.7752	64.0657	64.0017	64.2114
0.95	0.77		0.93	1.2			30mM (n=248)	36.8421	13.3333	12.5	20	25	16.6667	7.69231	11.7647	23.8095	14.2857	21.0526	18.75	5.26316	8.33333	31.25
1.09	0.95
0.99	0.45													Cortical actin
0.93	1.03						6mM (n=284)	25	17.3913	23.5294	14.2857	21.0526	23.5294	30	22.2222	20.8333	31.25	22.9094	22.7003	23.2312	23.2014	24.093
							30mM (n=248)	52.6316	73.3333	83.3333	66.6667	68.75	83.3333	84.6154	70.5882	71.4286	71.4286	73.6842	75	78.9474	66.6667	68.75
Fig. S3e (% of total cells)				Fig. S3g (Rel. expression)			Fig. S3g (No. of IBCs/mouse)
6mM	30mM			C57BL/6j	db/db		C57BL/6j	db/db
30.9223	30.5649			1	0.956225		1	3
36.4347	39.9906			1	0.485356		2	21
35.5334	36.9979			1	0.611405		6	16
30.0998	42.1422			1	0.728154		3	15
32.6257	26.3131			1	0.579482		2	17
30.9953	38.3849						3	13
40.1879	36.4215
30.2344	43.2216
34.2042	36.5409
38.5684	38.2663
27.4016	29.7842
32.2665	42.4847
33.058	48.0553
17.6552	37.343
31.9782	39.1541
26.3857	36.0981
37.6223	28.055
45.9163	48.2811
27.1557	47.8429
26.6435	40.8133
41.6304	37.6182
36.5456	43.5271
33.4583	39.8405
33.7151	52.6461
45.499	40.1215
27.6589	28.1343
26.8772	50.3982
28.2888	34.7614
43.1524	60.7874
27.942	38.1866
33.943	42.5
48.7829	49.9647
31.7068	33.377
33.2639	32.1694
32.7596	66.9925
33.5872	34.6904
26.7645	33.3425
21.5339	43.756
20.6794	33.0968
38.2637	29.4979
34.0054	34.259
39.7225	38.6124
31.8284	39.7118
32.2994	37.1779
31.1482	42.997
35.4656	38.898
38.8022	49.8049
27.7599	54.0234
34.8199	68.6449
35.4748	30.9148
32.8371	43.5505
25.2205	40.1231
21.2943	51.1611
30.83	34.4411
46.7523	31.8044
30.9596	38.7253
47.483	34.1524
36.6975	42.2977
19.4386	36.6544
29.3326	34.4259
38.6821	41.4634
34.4821	39.15
37.1819	45.9043
31.7717	50.0319
28.4469	25.9777
33.0888
30.7666
31.8657

## Sheet: Fig. S4
Fig. S4a (CFU/ml)			Fig. S4b (CFU/ml)
C57BL/6j	db/db		C57BL/6j	db/db
154400000	14040000		532000	39900000
289000	15800000		118800	28000000
40800	832000000		16800	26600000
3480000	518000000		66800	22400000
577000000	3500000		3640000	14400000
16000	90000000		210000	18200000
424000			105000	38100000
106800000			600000
Fig. S4e (CFU, fold change)					6mM											30mM
6mM	1	1	1	1	1	1	1	1	1	1	1	1.43	1.36	0.958333	0.990909	1.20202	1.44444	1	0.862069	0.8	1	1.375
30mM	1	1	1	1	1	1						1	1.33	1.07	1.33	2.12	1.07
Fig. S4f (CFU, fold change)
6mM	30mM	30mM+E2	30mM+Lat B
1	2.25	1.25	8.75
1	2.86	1.46	0.6
1	1.25	1	0.37
1	1.5	0.5	1
1	2.85	1.42	1.28
1	1.38	0.33	0.09
Statistical outliers defined by Grubb’s test are shown in red and italics and have been excluded from further evaluation
